# Supplementary material for: Transcription Factor SmSPL2 Inhibits the Accumulation of Salvianolic Acid B and Influences Root Architecture
Source: Int J Mol Sci. 2022 Nov 4;23(21):13549. doi: 10.3390/ijms232113549 (PMC9655873; doi:10.3390/ijms232113549)
Supplement: Supplementary file 1 [file ijms-23-13549-s001.zip]

Archive with 1 entries (1 files):
- ijms-1983150-supplementary.pdf
